# Supplementary material for: More Than Skin-Deep: Integration of Skin-Based and Musculoskeletal Reference Frames in Localization of Touch
Source: J Exp Psychol Hum Percept Perform. 2018 Aug 30;44(11):1672–82. doi: 10.1037/xhp0000562 (PMC6205026; doi:10.1037/xhp0000562)
Supplement: Supplementary file 1 [file data_experiment1.xlsx]

## Sheet: constant error
	supinated1	supinated2	supinated3	supinated4	supinated5	supinated6	supinated7	pronated1	pronated2	pronated3	pronated4	pronated5	pronated6	pronated7
subj1	-2.0875	-1.1375	-0.4625	-1.0125	0.175	-0.5625	-0.6875	0.275	0.95	1.1125	1.2625	1.8125	1.475	1.5875
subj2	-0.05	-0.2625	0.2	0.075	0.05	-0.375	-1.05	0.975	0.3	0.7125	0.4375	0.425	0.3625	0.5875
subj3	-0.85	-1.15	0.0875	0.6125	0.575	0.1375	1.25	0.35	0.3875	-0.125	1.025	1	0.725	1.225
subj4	0.4	0.1	-0.175	-0.3375	-0.0875	1.9125	2.725	0.1	0	-0.4625	0.6125	0.8875	2.2125	2.1125
subj5	1.3375	1.5875	1.425	1.1875	1.425	0.6375	0.2625	2.0875	1.3125	1.475	1.5875	1.0625	1.1625	1.0625
subj6	1.925	1.875	1.1875	0.7875	1.075	0.5875	-2.075	1.3625	1.575	0.7125	1.6375	1.4313	0.3625	0.1875
subj7	0.475	0.0625	0.225	-0.5	1.1	1.075	1.025	-0.5625	-0.6	-0.0625	1.0375	0.6375	0.0375	0.8375
subj8	0.5	0.1375	0.9625	1	0.3875	0.8	1.4875	1	0.55	1.2	1.5	1.1625	0.325	0.375
subj9	-0.65	0.05	0.4125	0.25	0.65	0.3	0.6125	-0.8875	-0.075	0.2125	1.1625	0.45	1.3	1
subj10	0.2625	-0.125	0.2375	0.0125	-0.1875	0.575	1.025	-1.15	-0.525	0.0625	0.3125	0.9875	1.2125	1.1125
subj11	0.45	-0.2625	0.075	0.225	0.775	0.7875	0.3875	-0.4625	-1.4375	-0.6875	0.9875	0.75	1.2	0.4875
subj12	-0.0625	0	-0.4125	0	-0.1125	-0.5	-0.35	0.725	0.4125	1.125	0.9125	0.8875	1.4125	0.5875
subj13	1.0625	1.025	0.475	0.6875	0.675	0.1375	0.125	1.5625	1.6	1.0875	1.6	1.075	0.9125	0.55
subj14	-0.7125	-0.4625	0.2	-0.2625	-0.025	-0.275	0.3125	-0.1875	0.6375	0.9625	1.2125	0.9125	1.4125	1.6125
subj15	0.675	0.675	0.15	0.2875	-0.2	0.025	0.2375	-0.0125	-0.2	-0.15	0.375	0.5625	0.25	0.475
subj16	-0.3125	-0.3625	-0.7625	-0.3125	-0.2125	-0.025	-0.1875	-0.0125	0.3375	0.475	0.575	0.7375	1.0375	1.65
subj17	-0.25	-0.6875	-0.5375	-0.85	-0.3375	0.85	1.1125	-0.9625	-1.625	-1.45	-1.3625	0.175	1.3125	1.25
subj18	1	1.4375	1.4875	1.6375	1.525	1.6125	1.125	1.6125	1.5625	1.6	1.1875	1.3125	0.8125	0.9875
subj19	-0.3375	0.2	-0.2625	0.4875	0.35	0.1625	0.2	1.1875	1.3	0.775	0.3375	1.1625	1.4	1.4125
subj20	0.1625	0.0125	0.975	1.05	0.55	0.6625	1.0625	0.9625	0.8125	1.3375	1.3625	1.1625	2	2.0125

## Sheet: variable error
	supinated1	supinated2	supinated3	supinated4	supinated5	supinated6	supinated7	pronated1	pronated2	pronated3	pronated4	pronated5	pronated6	pronated7
subj1	1.4779	1.5085	1.0068	1.234	0.713	0.9606	0.729	0.7592	1.0447	1.0846	0.8259	1.1457	1.048	1.058
subj2	0.3665	0.6906	0.776	0.2997	0.3182	0.637	0.5318	0.9528	0.71	0.7928	0.5237	0.8417	0.5706	0.4853
subj3	0.8089	1.3908	1.2361	0.6089	0.6159	0.9196	0.6256	0.7982	0.5529	0.3151	0.5027	0.5999	0.9592	0.7146
subj4	0.7473	1.0859	0.8601	0.7425	1.8138	1.6733	0.8714	0.9134	1.3877	1.1807	1.9924	1.118	1.2311	0.7643
subj5	1.6335	1.0807	1.1461	1.2643	0.9023	1.1032	1.4764	2.0452	1.2683	1.4182	1.7004	1.1436	1.208	0.7444
subj6	1.066	0.66	0.8383	0.6302	0.4751	0.8871	3.3166	0.4824	0.6798	1.0663	1.3016	0.8396	0.7741	0.7029
subj7	0.4257	0.6256	0.7318	0.5503	0.7909	0.7357	1.9752	0.4241	0.6481	1.1211	0.5898	0.709	0.7818	0.3227
subj8	0.8418	1.208	1.1732	0.9613	0.7051	1.7083	2.2142	0.9227	0.8124	1.9669	0.5976	0.3777	0.5365	0.5345
subj9	0.4658	1.1294	0.6105	0.9362	0.7029	0.6302	0.6364	1.2506	0.6777	0.7918	0.5449	0.7031	0.8053	1.1019
subj10	0.4721	0.4234	0.5632	0.7864	0.6431	0.8459	0.9739	1.085	1.0138	0.6413	1.2147	1.6084	0.6556	1.4142
subj11	3.3415	0.6323	0.8294	0.8049	1.0099	0.8634	0.5208	0.5829	0.9172	1.3076	1.2988	0.6719	0.9517	0.7453
subj12	1.0099	0.8452	0.6034	0.7559	0.4853	0.5203	0.8468	0.87	0.5194	0.6927	0.819	0.744	3.8952	0.9666
subj13	0.4897	0.8576	0.6228	0.372	0.8988	0.5951	0.6917	1.0562	0.6578	0.9438	0.3655	0.4536	0.4749	0.7005
subj14	0.8648	0.9963	0.763	0.637	0.6958	0.4862	0.8088	0.4955	1.5287	0.5181	0.4138	0.6312	0.9203	0.5793
subj15	0.5476	0.4853	0.6413	0.9102	0.7549	0.661	0.5502	0.3834	0.701	1.1488	0.9047	0.6819	0.4957	0.812
subj16	0.5987	0.807	0.719	1.2506	1.1606	2.3125	0.712	0.7746	0.8026	0.495	0.6402	0.6696	0.2326	0.6175
subj17	1.0637	1.0127	0.6948	0.5425	0.8816	1.9116	1.0439	0.928	0.8018	0.9827	2.0375	1.57	0.8839	0.8345
subj18	3.0171	0.6545	0.5731	0.4209	0.512	2.2357	0.563	0.706	0.8576	0.7206	0.6093	0.5643	0.6034	0.713
subj19	0.5139	1.1613	1.2024	0.9463	2.0577	3.0657	1.1301	1.118	0.6312	0.9004	0.9927	0.5768	1.0902	0.3758
subj20	0.4534	0.4051	1.0348	1.0155	0.791	0.978	0.9885	0.715	0.712	0.5502	0.4897	3.5629	0.9258	0.6409
