# Supplementary material for: More Than Skin-Deep: Integration of Skin-Based and Musculoskeletal Reference Frames in Localization of Touch
Source: J Exp Psychol Hum Percept Perform. 2018 Aug 30;44(11):1672–82. doi: 10.1037/xhp0000562 (PMC6205026; doi:10.1037/xhp0000562)
Supplement: Supplementary file 2 [file data_experiment2.xlsx]

## Sheet: constant error
	X axis																				Y axis
	supinated posture										pronated posture										supinated posture										pronated posture
	row1	row1	row1	row1	row1	row2	row2	row2	row2	row2	row1	row1	row1	row1	row1	row2	row2	row2	row2	row2	row1	row1	row1	row1	row1	row2	row2	row2	row2	row2	row1	row1	row1	row1	row1	row2	row2	row2	row2	row2
	point1	point2	point3	point4	point5	point1	point2	point3	point4	point5	point1	point2	point3	point4	point5	point1	point2	point3	point4	point5	point1	point2	point3	point4	point5	point1	point2	point3	point4	point5	point1	point2	point3	point4	point5	point1	point2	point3	point4	point5
subj1	-0.633	-0.614	-0.552	-0.449	-0.716	-0.578	-0.23	-0.672	-0.59	-0.263	3.501	3.115	4.112	5.918	5.268	3.585	4.456	4.747	5.646	5.435	-1.849	-1.724	-1.455	-1.728	-1.326	-2.273	-1.91	-2.1	-2.076	-1.752	-1.73	-1.632	-1.903	-1.981	-2.282	-2.466	-2.215	-2.451	-1.731	-3.345
subj2	-1.463	-1.647	-1.603	-1.319	-0.648	-2.714	-1.208	-1.253	-0.81	-0.95	1.911	1.873	2.721	2.815	4.631	2.386	2.873	1.778	3.884	4.542	-1.112	-0.99	-0.362	-0.886	-0.933	-0.852	-0.334	0.289	0.557	0.796	0.358	0.048	-2.317	-2.237	-0.825	0.292	-0.482	-1.718	-0.954	-0.501
subj3	-1.912	-1.41	0.165	0.832	0.65	-2.637	-2.612	-0.266	0.13	0.167	0.056	1.071	0.807	3.306	4.515	0.692	0.705	1.461	2.782	4.58	0.201	-0.182	-0.988	-1.028	-0.291	-0.454	0.257	-1.46	-1.132	-1.159	1.229	0.365	-0.952	0.467	-0.664	1.277	0.002	-0.681	-2.209	-0.241
subj4	-1.346	-2.1	-0.119	0.321	2.885	-1.012	-1.13	-0.366	1.79	2.212	0.314	0.556	0.942	1.952	2.152	0.806	0.88	1.134	1.568	1.444	2.202	0.359	-1.306	-0.623	0.352	2.379	0.142	0.354	-0.75	1.394	-0.577	0.248	0.474	0.526	1.262	0.164	-0.241	1.147	0.746	0.516
subj5	-1.262	-0.775	0.04	0.791	0.035	-1.083	-0.841	-0.078	-0.454	0.091	1.279	1.425	2.092	1.71	2.08	1.492	1.386	1.519	2.025	2.196	-0.488	0.196	-0.924	-1.071	-1.357	-0.543	-1.783	-1.442	-1.704	-1.854	-0.271	-0.73	-1.201	-0.325	-0.553	-1.723	-0.939	-1.681	-1.629	-1.601
subj6	-2.313	-1.22	-1.363	-0.486	-1.128	-1.205	-1.831	-1.668	-0.91	-0.73	0.355	0.836	-0.062	0.963	1.823	0.378	1.272	0.76	1.575	1.727	-1.505	-1.453	-1.994	-3.148	-2.85	-1.54	-1.489	-0.033	-2.23	-2.098	-2.268	-2.835	-1.807	-1.537	-1.222	-2.296	-2.177	-2.15	-2.361	-2.129
subj7	-2.814	-3.532	-1.371	-0.948	-1.083	-3.6	-1.467	-2.027	-2.979	-1.003	-0.481	-0.134	1.862	2.711	1.635	-0.653	-0.416	1.34	1.749	1.862	0.368	1.446	4.074	1.336	1.292	4.309	1.71	1.438	0.528	-0.393	-1.227	-1.013	-0.407	4.845	1.249	1.955	1.44	0.442	1.341	3.033
subj8	-2.538	-4.027	-2.86	0.207	-2.787	-3.624	-4.833	-3.637	-2.456	-3.154	-1.117	-1.369	0.85	1.829	2.097	-0.455	-0.001	0.986	1.462	1.974	2.405	1.388	1.761	1.939	2.93	1.406	1.902	1.379	1.953	1.447	1.675	2.056	2.422	3.284	3.304	2.07	2.003	2.258	2.427	2.482
subj9	-0.666	-1.313	0.114	0.64	0.947	-3.018	-1.008	-2.408	0.255	1.453	-0.026	-0.278	1.408	2.617	2.712	-0.262	0.305	1.455	2.858	2.877	-0.851	-2.778	-1.864	-2.397	-1.915	-2.326	-2.261	-2.954	-2.626	-1.781	-2.427	-1.266	-2.646	-1.888	-1.487	-3.113	-3.347	-2.572	-2.691	-2.459
subj10	0.299	0.927	2.785	3.098	4.132	0.418	0.725	1.25	0.643	4.74	-0.137	0.434	2.31	2.038	3.2	-0.497	0.762	1.384	2.366	2.512	-0.016	-0.922	-0.982	-0.301	-0.168	-0.214	-0.537	-1.021	-0.288	-0.262	-0.803	-0.365	-0.224	0.433	1.729	-1.071	-0.679	0.774	-0.012	-0.356
subj11	-0.901	-1.752	-0.229	0.245	1.173	-1.494	-1.046	0.077	-0.192	0.485	1.723	1.325	2.469	3.863	5.115	0.891	1.994	3.422	5.675	4.865	-1.054	-3.277	-3.422	-4.242	-3.86	-2.159	-3.379	-4.171	-4.008	-3.332	-2.425	-3.833	-3.284	-3.757	-3.319	-2.59	-3.089	-3.635	-3.311	-3.955
subj12	-2.892	1.275	0.593	1.125	1.707	-3.773	-1.732	-0.713	0.721	2.267	-0.104	0.966	2.553	2.659	2.521	0.032	2.027	3.023	2.681	1.352	0.334	-0.833	-2.589	-2.179	-2.629	-0.026	-2.431	-2.259	-2.041	-1.23	-1.465	-2.947	-2.304	-1.63	-0.547	-1.357	-1.637	-1.377	-0.868	-0.882
subj13	-1.987	-2.482	-0.597	1.741	1.142	-2.475	-2.867	0.777	1.498	2.293	-0.314	-0.105	2.329	4.059	5.203	0.494	0.622	1.424	5.201	3.333	2.828	1.942	0.406	0.29	2.378	3.713	1.669	0.854	0.868	2.004	1.365	1.191	1.004	1.675	2.991	1.951	2.653	3.523	1.072	2.381
subj14	0.176	1.032	-0.472	-0.235	2.812	-0.756	0.267	-0.809	0.314	2.047	-0.459	2.245	3.467	2.566	2.146	-1.39	1.619	2.573	3.07	1.581	-1.947	-2.595	-2.922	-3.221	-2.854	-1.766	-3.503	-3.756	-2.616	-3.659	-1.773	-1.398	-1.027	-1.306	-2.586	-2.74	-2.728	-2.327	-2.544	-2.888
subj15	0.092	-0.977	1.574	3.621	3.438	0.799	1.158	1.578	3.503	2.61	0.335	0.878	3.108	3.001	5.353	0.228	2.008	2.161	3.223	4.758	1.738	1.428	1.308	0.61	2.205	1.821	1.447	1.574	1.351	2.315	0.958	0.089	-0.041	-0.16	1.82	1.34	1.049	0.338	1.267	1.146
subj16	1.379	1.505	0.983	1.973	1.421	1.329	1.541	1.443	2.93	2.651	0.75	0.098	1.517	1.444	2.284	0.253	0.689	0.647	1.319	1.14	0.742	-2.262	-2.775	-2.311	-0.772	-0.098	-2.641	-2.041	-1.522	-1.223	-0.397	-0.604	-0.737	0.42	-0.538	0.088	-1.039	-0.701	0.213	-0.177
subj17	-3.982	-3.884	-1.803	-0.913	0.063	-4.25	-3.567	-1.319	-0.569	-0.385	-0.575	-0.85	1.644	2.799	3.816	-0.702	-1.302	2.296	2.34	2.452	-2.282	-1.386	-2.175	-2.058	-3.04	-2.313	-1.709	-2.474	-2.689	-2.813	-1.848	-1.376	-1.509	-1.887	-1.429	-2.035	-1.173	-0.775	-1.095	-0.708
subj18	-1.533	-0.603	-0.135	1.119	2.804	-2.97	-1.443	-0.427	0.373	2.31	0.243	1.814	1.397	3.312	3.968	0.503	0.827	1.872	3.133	4.292	-2.909	-2.891	-3.062	-3.64	-3.648	-2.957	-3.431	-3.348	-3.833	-3.914	-2.379	-2.671	-2.926	-2.74	-2.924	-3.16	-3.067	-3.346	-3.531	-3.457
subj19	-2.676	-3.361	-2.545	-1.487	-0.888	-3.557	-1.991	-2.536	-2.32	-0.989	0.486	0.994	1.623	1.785	1.487	0.178	1.539	1.816	1.779	1.978	0.13	-0.367	-0.347	-0.373	-0.896	-0.877	-0.388	-0.13	-1.241	-0.749	-0.419	-0.684	-0.241	-0.856	-0.3	-1.737	-0.315	-1.38	-1.056	-1.155
subj20	1.395	0.708	-0.445	2.541	3.695	2.026	1.499	2.63	3.348	6.097	-0.825	-0.604	1.504	1.573	2.811	-0.466	0.42	1.634	1.413	2.497	-3.834	-1.507	-3.905	-2.265	-3.23	-3.438	-2.28	-4.717	-3.161	-2.109	-3.811	-4.026	0.504	-1.171	1.023	-4.141	-2.988	-2.051	-1.984	-1.24

## Sheet: variable error
	X axis																				Y axis
	supinated posture										pronated posture										supinated posture										pronated posture
	row1	row1	row1	row1	row1	row2	row2	row2	row2	row2	row1	row1	row1	row1	row1	row2	row2	row2	row2	row2	row1	row1	row1	row1	row1	row2	row2	row2	row2	row2	row1	row1	row1	row1	row1	row2	row2	row2	row2	row2
	point1	point2	point3	point4	point5	point1	point2	point3	point4	point5	point1	point2	point3	point4	point5	point1	point2	point3	point4	point5	point1	point2	point3	point4	point5	point1	point2	point3	point4	point5	point1	point2	point3	point4	point5	point1	point2	point3	point4	point5
subj1	0.531	0.899	0.482	0.774	0.95	0.559	0.794	0.521	0.818	1.039	1.082	1.036	1.272	0.751	0.38	0.673	0.636	1.497	0.981	0.797	0.698	0.539	0.284	0.514	0.464	0.82	0.459	0.637	0.453	0.934	0.836	0.837	0.595	0.646	0.865	0.746	0.692	1.115	1.458	1.113
subj2	0.842	1.113	0.638	1.325	0.945	1.687	0.571	0.644	1.268	0.931	0.659	1.207	0.807	1.333	0.601	0.955	0.986	2.684	1.523	1.213	1.264	1.552	1.128	2.162	1.513	1.847	1.014	1.242	1.43	1.006	1.882	1.498	0.67	0.635	1.251	1.536	1.326	1.819	1.198	1.51
subj3	2.05	0.986	2.548	1.171	0.544	1.259	1.504	2.077	1.681	0.588	0.566	1.824	1.716	1.104	0.447	0.697	1.724	1.68	3.048	0.451	2.24	2.626	2.755	2.154	1.442	1.655	2.395	2.31	1.197	1.217	2.054	1.503	2.62	1.313	1.876	1.393	1.141	2.515	2.132	2.24
subj4	0.484	0.928	1.883	2.964	0.833	2.73	2.089	2.281	1.689	1.202	0.763	1.065	1.393	1.318	1.392	0.758	1.181	1.253	0.856	0.785	2.897	2.483	0.853	1.682	2.624	2.345	2.464	2.098	1.977	2.651	1.21	0.987	2.157	1.115	1.86	1.5	1.671	1.868	1.44	1.203
subj5	0.443	0.906	0.751	0.542	1.52	0.983	0.607	1.214	1.555	1.613	0.82	0.45	1.049	0.842	0.957	0.905	0.461	0.685	0.807	1.112	1.833	1.565	1.279	1.396	1.428	2.045	1.675	1.631	1.209	1.394	1.065	1.673	0.942	0.994	0.95	0.919	0.51	1.231	0.903	1.088
subj6	0.35	1.427	1.072	1.157	1.596	0.817	1.082	0.769	0.775	1.14	0.421	0.938	0.795	0.897	1.273	0.505	0.696	1.02	0.274	0.83	0.701	1.187	1.773	0.302	0.512	1.415	1.075	1.602	1.107	2.28	0.837	1.098	1.723	0.898	1.864	1.049	0.725	0.801	1.226	1.154
subj7	6.105	2.409	1.854	2.665	1.875	2.401	2.056	1.089	1.675	2.029	0.738	1.947	1.104	1.576	1.265	0.659	1.455	1.588	0.831	1.452	4.911	4.373	3.066	4.842	4.971	5.105	3.559	3.864	4.076	3.944	2.666	3.109	3.79	2.957	3.907	4.124	4.256	4.173	3.734	2.439
subj8	2.777	2.259	1.56	5.328	0.818	2.503	1.852	1.569	0.815	1.304	0.665	1.095	1.621	0.826	0.674	0.358	0.823	2.122	1.363	0.638	1.467	1.359	1.506	1.691	0.503	0.568	0.816	0.906	0.954	1.272	0.829	0.73	0.512	1.25	0.502	0.718	0.719	0.885	1.207	0.912
subj9	4.129	1.879	1.61	1.04	0.737	1.766	1.809	2.988	1.34	0.574	1.231	1.155	0.768	0.79	1.107	1.241	1.05	1.754	0.678	0.578	1.316	0.996	0.883	1.104	1.024	1.082	0.509	0.728	1.084	0.982	0.811	1.257	0.643	1.152	1.313	1.108	0.5	1.373	1.299	1.378
subj10	1.753	1.066	1.728	1.792	1.565	1.328	0.912	1.722	4.497	1.248	1.196	1.358	0.866	1.073	1.4	1.174	1.108	1.574	1.348	1.145	1.071	1.238	0.81	1.166	1.177	1.691	1.482	0.819	1.933	1.701	0.883	0.593	1.066	0.873	1.081	1.094	1.217	1.569	1.358	0.857
subj11	2.638	1.091	1.512	2.032	0.211	0.773	2.322	2.014	1.715	0.929	1.817	1.017	1.407	1.38	0.346	2.358	1.424	1.92	0.391	0.49	2.691	1.692	1.013	0.96	0.956	1.365	0.646	1.187	1.533	2.463	1.372	1.264	0.988	0.884	1.686	2.375	1.533	1.193	1.876	1.716
subj12	1.997	1.554	1.419	0.963	1.115	0.525	2.257	1.78	1.618	1.977	0.721	1.665	0.731	0.833	0.83	0.974	0.974	0.695	0.604	1.946	1.974	2.02	1.193	1.533	1.897	0.928	2.179	1.654	2.151	1.16	1.664	0.952	1.097	1.583	1.854	1.409	1.547	1.175	1.887	1.344
subj13	1.162	0.854	1.596	2.16	2.597	0.953	0.682	2.335	1.862	0.621	1.021	0.499	1.314	2.631	1.628	1.095	1.664	0.881	2.158	5.317	1.891	1.238	1.847	1.839	2.981	2.334	2.457	1.811	2.111	1.599	1.951	1.038	1.346	2.424	1.248	2.086	1.295	1.247	1.44	2.026
subj14	3.287	1.446	1.177	1.625	4.938	6.792	4.771	4.949	4.332	5.097	2.983	3.663	1.179	1.991	1.01	1.427	3.64	1.379	0.766	0.611	2.705	3.213	1.561	1.509	1.975	2.429	1.497	2.264	2.227	1.946	2.336	1.189	1.328	1.654	1.684	1.73	1.87	1.971	2.001	1.753
subj15	1.423	1.791	1.664	0.717	0.67	1.422	0.901	1.996	0.584	2.799	0.386	0.769	1.566	1.501	0.44	1.005	0.468	1.732	1.059	0.754	1.488	1.799	1.682	1.941	0.744	1.312	1.272	1.656	1.329	1.371	1.331	1.373	1.478	1.644	2.193	2.405	1.538	0.979	1.781	1.19
subj16	0.648	1.677	1.118	1.644	4.906	0.988	1.145	1.081	0.825	0.267	1.02	0.82	1.525	1.138	0.92	0.797	1.107	1.811	1.493	0.808	2.084	2.465	0.862	1.077	1.767	2.774	1.855	1.132	2.122	1.827	1.832	1.594	1.788	3.012	1.858	1.771	1.278	1.514	1.656	2.392
subj17	0.758	1.662	1.084	1.269	1.781	0.945	0.722	0.68	1.433	1.975	0.815	0.65	1.05	0.512	1.224	1.019	1.063	1.533	0.437	1.204	0.781	0.909	0.802	0.418	0.671	1.609	1.629	1.095	0.793	1.1	0.868	1.118	0.881	0.674	0.781	1.832	1.654	1.331	1.905	1.333
subj18	1.898	1.184	0.87	2.246	0.424	0.684	0.771	1.376	1.934	0.648	0.567	1.221	0.55	1.552	1.362	0.634	1.016	1.444	1.824	1.587	0.987	0.628	0.97	0.861	0.943	1.767	1.276	0.767	1.546	1.009	1.811	1.415	1.11	0.884	0.869	1.248	1.793	1.795	0.675	1.148
subj19	1.36	0.671	1.06	0.777	0.729	0.85	0.823	1.592	2.857	1.359	0.511	0.972	1.039	0.808	0.838	0.49	1.053	0.808	0.69	0.643	0.686	1.005	0.607	2.208	1.012	0.575	0.76	0.95	0.75	1.169	0.488	1.229	0.651	0.614	0.52	1.09	1.317	0.629	0.929	0.625
subj20	1.786	3.234	3.978	2.613	2.612	1.784	1.796	3.762	3.524	2.333	0.844	1.999	1.677	1.971	2.371	1.148	1.164	1.013	1.009	2.696	4.14	3.92	3.131	3.69	3.147	4.537	4.069	2.807	3.502	2.827	1.23	1.243	5.103	2.933	3.463	2.387	2.309	3.767	3.765	3.757
